# Supplementary material for: Antiretroviral Therapy Intensification With Dolutegravir and/or Maraviroc Did Not Affect HIV-1 Cell-Associated DNA, RNA, and 2­–LTR Circles Over 12 Weeks
Source: Open Forum Infect Dis. 2025 Oct 1;12(10):ofaf594. doi: 10.1093/ofid/ofaf594 (PMC12548372; doi:10.1093/ofid/ofaf594)
Supplement: ofaf594_Supplementary_Data [file ofaf594_supplementary_data.zip]

Archive with 4 entries (4 files):
- Fig_S2.pdf
- A5324_supplementary_Methods_v10.docx
- A5324_Supplementary_Tables_v5.xlsx
- Fig_S1.pdf
