# Supplementary material for: Antiretroviral Therapy Intensification With Dolutegravir and/or Maraviroc Did Not Affect HIV-1 Cell-Associated DNA, RNA, and 2­–LTR Circles Over 12 Weeks
Source: Open Forum Infect Dis. 2025 Oct 1;12(10):ofaf594. doi: 10.1093/ofid/ofaf594 (PMC12548372; doi:10.1093/ofid/ofaf594)
Supplement: ofaf594_Supplementary_Data [file ofaf594_supplementary_data.zip › A5324_Supplementary_Tables_v5.xlsx]

## Sheet: Table S1
Table S1: Trough concentrations of DTG and MVC (ng/ml).
				Week 12 (ng/mL)			Week 48 (ng/mL)
	Treatment	Analyte		Mean (SD)	Median (Range)		Mean (SD)	Median (Range)
	DTG/MVC	DTG		1,375 (1,162)	887 (4,316)		1,194 (1,112)	877 (4,316)
		MVC		116 (139)	78 (808)		108 (139)	65 (854)
	DTG/PBO	DTG		1,266 (1,122)	903 (4,538)		1,245 (1,183)	905 (7,046)
		MVC		0.2 (1.6)	0 (10.9)		0.1 (1.0)	0 (10.9)

## Sheet: Table S2
Table S2: Changes in median copies per million PBMC between baseline and week 12 for each of the measured HIV-1 cell-associated virological markers between arms
	Cell-associated HIV-1 virological marker	Arm	N1	Median change in copies/million PBMC	P-Value
				(Q1, Q3)	Dual PBO	DTG + PBO	DTG + MVC
	HIV-1 caDNA	Dual PBO	57	-8.65 (-40.7, 35.6)	-	-	-
		DTG + PBO	57	-11.2 (-71.1, 61.1)	0.42	-	-
		DTG + MVC	53	-19.9 (-57.5, 31.4)	0.36	0.97	-
	HIV-1 caRNA	Dual PBO	56	0.00 (-29, 19.8)	-	-	-
		DTG + PBO	56	-15.0 (-48, 25.8)	0.27	-	-
		DTG + MVC	52	0.00 (-30, 15.0)	0.54	0.68	-
	HIV-1 ca2LTR	Dual PBO	57	0.00 (-7.69, 0.00)	-	-	-
		DTG + PBO	57	-0.41 (-9.52, 0.00)	0.71	-	-
		DTG + MVC	53	0.00 (-6.62, 0.00)	0.79	0.47	-
	Abbreviations: Dolutegravir (DTG), Maraviroc (MVC), Placebo (PBO)
	1Some individuals were excluded due to missing week 12 results. For HIV-1 caDNA assay week 12 results were missing for one participant in Dual PBO arm. For HIV-1 caRNA assay week 12 results were missing for two participants in Dual PBO arm, one participant in the DTG+PBO arm, and one participant in DTG+MVC arm. For the HIV-1 ca2LTR assay week 12 results were missing for one participant in the Dua…

## Sheet: Table S3
Table S3: Median and mean copies/million PBMC of HIV-1 caDNA for each arm at each timepoint.
				HIV-1 caDNA (copies/million PBMC)
		Treatment Arm	N	Median (Q1, Q3)	Mean (SD)
	Baseline	Dual Placebo	58	240.4 (149.6, 384.0)	301.9 (259.9)
		DTG + Placebo	57	282.1 (134.5, 530.2)	386.7 (307.6)
		DTG + MVC	53	220.0 (93.4, 437.5)	291.4 (248.2)
	Week 2	Dual Placebo	58	258.7 (140.6, 429.1)	295.2 (235.5)
		DTG + Placebo	57	287.9 (148.6, 578.6)	397.3 (334.7)
		DTG + MVC	51	157.4 (94.1, 474.3)	293.5 (267.5)
	Week 4	Dual Placebo	58	234.8 (131.6, 397.4)	292.1 (255.3)
		DTG + Placebo	57	278.2 (127.9, 597.1)	397.6 (348.8)
		DTG + MVC	52	193.0 (89.0, 403.7)	301.9 (294.7)
	Week 12	Dual Placebo	57	232.9 (143.5, 444.8)	336.7 (331.0)
		DTG + Placebo	57	290.2 (147.8, 548.8)	369.7 (281.5)
		DTG + MVC	53	218.4 (84.0, 422.3)	293.7 (285.8)

## Sheet: Table S4
Table S4: Median and mean copies/million PBMC of HIV-1 caRNA for each arm at each timepoint.
				HIV-1 caRNA (copies/million PBMC)
		Treatment Arm	N	Median (Q1, Q3)	Mean (SD)
	Baseline	Dual Placebo	58	51.8 (30.0, 104)	85.9 (107)
		DTG + Placebo	57	60.3 (30.0, 171)	105 (104)
		DTG + MVC	53	30.0 (30.0, 93.4)	77.4 (94.5)
	Week 2	Dual Placebo	58	30.0 (30.0, 110)	86.4 (109)
		DTG + Placebo	57	68.0 (30.0, 156)	102 (103)
		DTG + MVC	51	30.0 (0.00, 116)	75.7 (97.0)
	Week 4	Dual Placebo	57	30.0 (30.0, 96.3)	76.6 (97.1)
		DTG + Placebo	57	62.3 (30.0, 125)	81.9 (76.2)
		DTG + MVC	52	30.0 (15.0, 115)	69.3 (81.9)
	Week 12	Dual Placebo	56	30.0 (30.0, 109)	91.5 (124)
		DTG + Placebo	56	30.0 (30.0, 129)	95.5 (122)
		DTG + MVC	52	30.0 (30.0, 103)	67.3 (80.2)

## Sheet: Table S5
Table S5: The ratio of HIV-1 caRNA over HIV-1 caDNA is similar across arms between baseline and week 12 and there are no differences in change in ratio from baseline to week 12
			Treatment Arm
			dual PBO (N = 58)	DTG + PBO (N = 57)	DTG + MVC (N = 53)
	Baseline	N	54	54	48
		mean (95% CI)	0.28 (0.23, 0.33)	0.31 (0.23, 0.40)	0.34 (0.23, 0.46)
		range	0.07 - 1.02	0.06 - 2.06	0.05 - 2.07
		median (Q1, Q3)	0.21 (0.16, 0.36)	0.22 (0.16, 0.33)	0.24 (0.16, 0.39)
	Week 12	N	47	44	40
		mean (95% CI)	0.34 (0.24, 0.43)	0.32 (0.23, 0.41)	0.45 (0.28, 0.61)
		range	0.06 - 2.07	0.04 - 1.38	0.03 - 2.07
		median (Q1, Q3)	0.22 (0.15, 0.45)	0.21 (0.12, 0.43)	0.30 (0.18, 0.40)
	Change from Baseline to Week 12	N	46	43	37
		mean (95% CI)	0.05 (-0.05, 0.14)	-0.02 (-0.08, 0.04)	0.03 (-0.04, 0.09)
		range	-0.88, 1.44	-0.68, 0.49	-0.36, 0.52
		median (Q1, Q3)	0.02 (-0.09, 0.14)	-0.02 (-0.11, 0.09)	0.03 (-0.12, 0.10)

## Sheet: Table S6
Table S6: Median and mean copies/million PBMC of HIV-1 ca2LTR for each arm at each timepoint.
				HIV-1 ca2LTR (copies/million PBMC)
		Treatment Arm	N	Median (Q1, Q3)	Mean (SD)
	Baseline	Dual Placebo	58	7.97 (0.00, 21.7)	15.2 (19.2)
		DTG + Placebo	57	10.1 (0.00, 18.7)	21.5 (62.9)
		DTG + MVC	53	4.80 (0.00, 14.5)	8.83 (12.4)
	Week 2	Dual Placebo	58	4.92 (0.00, 21.1)	17.3 (35.1)
		DTG + Placebo	57	0.00 (0.00, 21.4)	21.5 (56.9)
		DTG + MVC	51	0.00 (0.00, 0.00)	5.76 (12.7)
	Week 4	Dual Placebo	58	11.8 (0.00, 25.4)	17.1 (23.2)
		DTG + Placebo	57	0.00 (0.00, 17.4)	19.3 (51.4)
		DTG + MVC	52	0.00 (0.00, 11.8)	7.20 (13.7)
	Week 12	Dual Placebo	57	0.00 (0.00, 19.2)	15.2 (24.3)
		DTG + Placebo	57	0.00 (0.00, 21.5)	20.6 (60.7)
		DTG + MVC	53	0.00 (0.00, 14.2)	7.78 (13.4)

## Sheet: Table S7
Table S7: Within the subgroup that was receiving a protease inhibitor as part of ART, neither DTG+PBO or DTG+MVC arms experienced a transient increase in HIV-1 ca2LTR circle levels between baseline and weeks 2-4.
		Change in HIV-1 ca2LTR between baseline and weeks 2-4				P-value
	Treatment	Increase	Decrease	Undetermined1		Dual PBO	DTG + PBO	DTG +MVC
	Dual PBO	7 (35%)	9 (45%)	4 (20%)		-	-	-
	DTG+PBO	9 (43%)	8 (38%)	4 (19%)		0.87	-	-
	DTG+MVC	4 (19%)	8 (38%)	9 (43%)		0.25	0.15	-
	1results are undetermined if HIV-1 ca2LTR were undetectable for all timepoints baseline through week 4 or results for all timepoints through week 4 were LLoQ

## Sheet: Table S8
Table S8: Median and mean copies/mL of HIV-1 plasma RNA for each arm at each timepoint.
				HIV-1 plasma RNA (copies/mL)
		Treatment Arm	N	Median (Q1, Q3)	Mean (SD)1
	Baseline	Dual Placebo	57	1.75 (0.00, 3.50)	4.18 (9.93)
		DTG + Placebo	57	1.75 (0.00, 3.50)	5437 (41015)
		DTG + MVC	54	1.75 (0.00, 3.50)	2.82 (4.91)
	Week 2	Dual Placebo	57	0.00 (0.00, 3.50)	2.57 (4.60)
		DTG + Placebo	57	3.50 (0.00, 3.50)	5.18 (22.5)
		DTG + MVC	54	3.50 (0.00, 3.50)	3.42 (6.19)
	Week 4	Dual Placebo	56	0.00 (0.00, 3.50)	2.37 (3.56)
		DTG + Placebo	57	0.00 (0.00, 3.50)	3.36 (7.82)
		DTG + MVC	53	3.50 (0.00, 3.50)	3.17 (4.20)
	Week 12	Dual Placebo	57	0.00 (0.00, 3.50)	63.0 (326)
		DTG + Placebo	57	3.50 (0.00, 3.50)	3.11 (4.71)
		DTG + MVC	54	3.50 (0.00, 3.50)	4.31 (10.9)
	1mean viral load was elevated at baseline for the DTG+PBO arm and at week 12 for the Dual PBO, due to three participants with unexpectedly elevated HIV-1 plasma RNA levels that were not excluded from the analysis (see methods).

## Sheet: Table S9
Table S9: Correlation between each HIV-1 ca2LTR and cognitive domain specific Z-score at baseline and between change in ca2LTR from baseline to week 12 with change from baseline to week 48 in cognifive domain specific Z-score.
		HIV-1 Marker	Cognitive Domain	n	Correlation with NP domain Z-score	P-Value
	Baseline	ca2LTR	Executive Function	168	0.1	0.22
		ca2LTR	Speed of Information Processing	168	-0.05	0.54
		ca2LTR	Fine Motor Skills	168	0.16	0.04
		ca2LTR	Verbal Learning	168	-0.09	0.27
		ca2LTR	Verbal Memory	167	-0.06	0.43
		ca2LTR	Attention/Working Memory	168	0.05	0.49
	Change from baseline	ca2LTR	Executive Function	167	0.19	0.01
		ca2LTR	Speed of Information Processing	167	0.1	0.21
		ca2LTR	Fine Motor Skills	167	0.22	0.004
		ca2LTR	Verbal Learning	167	-0.05	0.5
		ca2LTR	Verbal Memory	166	0.02	0.82
		ca2LTR	Attention/Working Memory	167	0.19	0.01

## Sheet: Table S10
Table S10: Results plotted in bar graphs of Fig 1,2 and 3.
Figure	analyte	visit 1	vist 2	arm	result - visit 1	result - visit 2	result summary	count	total	percent	detectability label
Fig. 2A	ca2LTR	baseline	week 2-4	dual PBO	detectable	detectable	detectable at baseline and week 2-4	32	58	0.551724	detectable / detectable
Fig. 2A	ca2LTR	baseline	week 2-4	dual PBO	detectable	undetectable	detectable at baseline and undetectable at week 2-4	6	58	0.103448	detectable / undetectable
Fig. 2A	ca2LTR	baseline	week 2-4	dual PBO	undetectable	undetectable	undetectable at baseline and week 2-4	11	58	0.189655	undetectable / undetectable
Fig. 2A	ca2LTR	baseline	week 2-4	dual PBO	undetectable	detectable	undetectable at baseline and detectable at week 2-4	9	58	0.155172	undetectable / detectable
Fig. 2A	ca2LTR	baseline	week 2-4	DTG+PBO	detectable	detectable	detectable at baseline and week 2-4	33	57	0.578947	detectable / detectable
Fig. 2A	ca2LTR	baseline	week 2-4	DTG+PBO	detectable	undetectable	detectable at baseline and undetectable at week 2-4	5	57	0.0877193	detectable / undetectable
Fig. 2A	ca2LTR	baseline	week 2-4	DTG+PBO	undetectable	undetectable	undetectable at baseline and week 2-4	13	57	0.22807	undetectable / undetectable
Fig. 2A	ca2LTR	baseline	week 2-4	DTG+PBO	undetectable	detectable	undetectable at baseline and detectable at week 2-4	6	57	0.105263	undetectable / detectable
Fig. 2A	ca2LTR	baseline	week 2-4	DTG+MVC	detectable	detectable	detectable at baseline and week 2-4	17	52	0.326923	detectable / detectable
Fig. 2A	ca2LTR	baseline	week 2-4	DTG+MVC	detectable	undetectable	detectable at baseline and undetectable at week 2-4	10	52	0.192308	detectable / undetectable
Fig. 2A	ca2LTR	baseline	week 2-4	DTG+MVC	undetectable	undetectable	undetectable at baseline and week 2-4	21	52	0.403846	undetectable / undetectable
Fig. 2A	ca2LTR	baseline	week 2-4	DTG+MVC	undetectable	detectable	undetectable at baseline and detectable at week 2-4	4	52	0.0769231	undetectable / detectable
Fig. 2B	ca2LTR	baseline	week 12	dual PBO	detectable	detectable	detectable at baseline and week 12	25	57	0.438596	detectable / detectable
Fig. 2B	ca2LTR	baseline	week 12	dual PBO	detectable	undetectable	detectable at baseline and undetectable at week 12	13	57	0.22807	detectable / undetectable
Fig. 2B	ca2LTR	baseline	week 12	dual PBO	undetectable	undetectable	undetectable at baseline and week 12	17	57	0.298246	undetectable / undetectable
Fig. 2B	ca2LTR	baseline	week 12	dual PBO	undetectable	detectable	undetectable at baseline and detectable at week 12	2	57	0.0350877	undetectable / detectable
Fig. 2B	ca2LTR	baseline	week 12	DTG+PBO	detectable	detectable	detectable at baseline and week 12	20	57	0.350877	detectable / detectable
Fig. 2B	ca2LTR	baseline	week 12	DTG+PBO	detectable	undetectable	detectable at baseline and undetectable at week 12	18	57	0.315789	detectable / undetectable
Fig. 2B	ca2LTR	baseline	week 12	DTG+PBO	undetectable	undetectable	undetectable at baseline and week 12	14	57	0.245614	undetectable / undetectable
Fig. 2B	ca2LTR	baseline	week 12	DTG+PBO	undetectable	detectable	undetectable at baseline and detectable at week 12	5	57	0.0877193	undetectable / detectable
Fig. 2B	ca2LTR	baseline	week 12	DTG+MVC	detectable	detectable	detectable at baseline and week 12	14	53	0.264151	detectable / detectable
Fig. 2B	ca2LTR	baseline	week 12	DTG+MVC	detectable	undetectable	detectable at baseline and undetectable at week 12	14	53	0.264151	detectable / undetectable
Fig. 2B	ca2LTR	baseline	week 12	DTG+MVC	undetectable	undetectable	undetectable at baseline and week 12	21	53	0.396226	undetectable / undetectable
Fig. 2B	ca2LTR	baseline	week 12	DTG+MVC	undetectable	detectable	undetectable at baseline and detectable at week 12	4	53	0.0754717	undetectable / detectable
Fig. 1A	caDNA	baseline	week 12	dual PBO	detectable	detectable	detectable at baseline and week 12	55	57	0.964912	detectable / detectable
Fig. 1A	caDNA	baseline	week 12	dual PBO	detectable	undetectable	detectable at baseline and undetectable at week 12	2	57	0.0350877	detectable / undetectable
Fig. 1A	caDNA	baseline	week 12	dual PBO	undetectable	undetectable	undetectable at baseline and week 12	0	57	0	undetectable / undetectable
Fig. 1A	caDNA	baseline	week 12	dual PBO	undetectable	detectable	undetectable at baseline and detectable at week 12	0	57	0	undetectable / detectable
Fig. 1A	caDNA	baseline	week 12	DTG+PBO	detectable	detectable	detectable at baseline and week 12	56	57	0.982456	detectable / detectable
Fig. 1A	caDNA	baseline	week 12	DTG+PBO	detectable	undetectable	detectable at baseline and undetectable at week 12	0	57	0	detectable / undetectable
Fig. 1A	caDNA	baseline	week 12	DTG+PBO	undetectable	undetectable	undetectable at baseline and week 12	1	57	0.0175439	undetectable / undetectable
Fig. 1A	caDNA	baseline	week 12	DTG+PBO	undetectable	detectable	undetectable at baseline and detectable at week 12	0	57	0	undetectable / detectable
Fig. 1A	caDNA	baseline	week 12	DTG+MVC	detectable	detectable	detectable at baseline and week 12	51	53	0.962264	detectable / detectable
Fig. 1A	caDNA	baseline	week 12	DTG+MVC	detectable	undetectable	detectable at baseline and undetectable at week 12	2	53	0.0377358	detectable / undetectable
Fig. 1A	caDNA	baseline	week 12	DTG+MVC	undetectable	undetectable	undetectable at baseline and week 12	0	53	0	undetectable / undetectable
Fig. 1A	caDNA	baseline	week 12	DTG+MVC	undetectable	detectable	undetectable at baseline and detectable at week 12	0	53	0	undetectable / detectable
Fig. 1C	caRNA	baseline	week 12	dual PBO	detectable	detectable	detectable at baseline and week 12	46	56	0.821429	detectable / detectable
Fig. 1C	caRNA	baseline	week 12	dual PBO	detectable	undetectable	detectable at baseline and undetectable at week 12	6	56	0.107143	detectable / undetectable
Fig. 1C	caRNA	baseline	week 12	dual PBO	undetectable	undetectable	undetectable at baseline and week 12	3	56	0.0535714	undetectable / undetectable
Fig. 1C	caRNA	baseline	week 12	dual PBO	undetectable	detectable	undetectable at baseline and detectable at week 12	1	56	0.0178571	undetectable / detectable
Fig. 1C	caRNA	baseline	week 12	DTG+PBO	detectable	detectable	detectable at baseline and week 12	43	56	0.767857	detectable / detectable
Fig. 1C	caRNA	baseline	week 12	DTG+PBO	detectable	undetectable	detectable at baseline and undetectable at week 12	10	56	0.178571	detectable / undetectable
Fig. 1C	caRNA	baseline	week 12	DTG+PBO	undetectable	undetectable	undetectable at baseline and week 12	1	56	0.0178571	undetectable / undetectable
Fig. 1C	caRNA	baseline	week 12	DTG+PBO	undetectable	detectable	undetectable at baseline and detectable at week 12	2	56	0.0357143	undetectable / detectable
Fig. 1C	caRNA	baseline	week 12	DTG+MVC	detectable	detectable	detectable at baseline and week 12	37	52	0.711538	detectable / detectable
Fig. 1C	caRNA	baseline	week 12	DTG+MVC	detectable	undetectable	detectable at baseline and undetectable at week 12	10	52	0.192308	detectable / undetectable
Fig. 1C	caRNA	baseline	week 12	DTG+MVC	undetectable	undetectable	undetectable at baseline and week 12	2	52	0.0384615	undetectable / undetectable
Fig. 1C	caRNA	baseline	week 12	DTG+MVC	undetectable	detectable	undetectable at baseline and detectable at week 12	3	52	0.0576923	undetectable / detectable
Fig. 3A	plasma low-level HIV-1 RNA	baseline	week 12	dual PBO	undetectable	undetectable	Undetectable at baseline and week 12	19	57	0.333333	undetectable / undetectable
Fig. 3A	plasma low-level HIV-1 RNA	baseline	week 12	dual PBO	undetectable	detectable	Undetectable at baseline and detectable at week 12	2	57	0.0350877	undetectable / detectable
Fig. 3A	plasma low-level HIV-1 RNA	baseline	week 12	dual PBO	detectable	undetectable	Detectable at baseline and undetectable at week 12	11	57	0.192982	detectable / undetectable
Fig. 3A	plasma low-level HIV-1 RNA	baseline	week 12	dual PBO	detectable	detectable	Detectable at baseline and week 12	25	57	0.438596	detectable / detectable
Fig. 3A	plasma low-level HIV-1 RNA	baseline	week 12	DTG+PBO	undetectable	undetectable	Undetectable at baseline and week 12	17	57	0.298246	undetectable / undetectable
Fig. 3A	plasma low-level HIV-1 RNA	baseline	week 12	DTG+PBO	undetectable	detectable	Undetectable at baseline and detectable at week 12	3	57	0.0526316	undetectable / detectable
Fig. 3A	plasma low-level HIV-1 RNA	baseline	week 12	DTG+PBO	detectable	undetectable	Detectable at baseline and undetectable at week 12	10	57	0.175439	detectable / undetectable
Fig. 3A	plasma low-level HIV-1 RNA	baseline	week 12	DTG+PBO	detectable	detectable	Detectable at baseline and week 12	27	57	0.473684	detectable / detectable
Fig. 3A	plasma low-level HIV-1 RNA	baseline	week 12	DTG+MVC	undetectable	undetectable	Undetectable at baseline and week 12	14	54	0.259259	undetectable / undetectable
Fig. 3A	plasma low-level HIV-1 RNA	baseline	week 12	DTG+MVC	undetectable	detectable	Undetectable at baseline and detectable at week 12	10	54	0.185185	undetectable / detectable
Fig. 3A	plasma low-level HIV-1 RNA	baseline	week 12	DTG+MVC	detectable	undetectable	Detectable at baseline and undetectable at week 12	12	54	0.222222	detectable / undetectable
Fig. 3A	plasma low-level HIV-1 RNA	baseline	week 12	DTG+MVC	detectable	detectable	Detectable at baseline and week 12	18	54	0.333333	detectable / detectable
Fig. 3B	plasma low-level HIV-1 RNA	baseline	week 12	dual PBO	NA	NA	Increase from baseline	8	57	0.140351	NA
Fig. 3B	plasma low-level HIV-1 RNA	baseline	week 12	dual PBO	NA	NA	Decrease from baseline	17	57	0.298246	NA
Fig. 3B	plasma low-level HIV-1 RNA	baseline	week 12	dual PBO	NA	NA	Undetermined	32	57	0.561404	NA
Fig. 3B	plasma low-level HIV-1 RNA	baseline	week 12	DTG+PBO	NA	NA	Increase from baseline	7	57	0.122807	NA
Fig. 3B	plasma low-level HIV-1 RNA	baseline	week 12	DTG+PBO	NA	NA	Decrease from baseline	16	57	0.280702	NA
Fig. 3B	plasma low-level HIV-1 RNA	baseline	week 12	DTG+PBO	NA	NA	Undetermined	34	57	0.596491	NA
Fig. 3B	plasma low-level HIV-1 RNA	baseline	week 12	DTG+MVC	NA	NA	Increase from baseline	15	54	0.277778	NA
Fig. 3B	plasma low-level HIV-1 RNA	baseline	week 12	DTG+MVC	NA	NA	Decrease from baseline	18	54	0.333333	NA
Fig. 3B	plasma low-level HIV-1 RNA	baseline	week 12	DTG+MVC	NA	NA	Undetermined	21	54	0.388889	NA

[truncated: 1 more sheets: Table S11]
